# Supplementary material for: Microbial Metabolic Limitations and Their Relationships with Sediment Organic Carbon Across Lake Salinity Gradient in Tibetan Plateau
Source: Microorganisms. 2025 Mar 11;13(3):629. doi: 10.3390/microorganisms13030629 (PMC11945249; doi:10.3390/microorganisms13030629)
Supplement: Supplementary file 1 [file microorganisms-13-00629-s001.zip]

Archive with 1 entries (1 files):
- microorganisms-3460879-supplementary.pdf
